# Supplementary material for: Effect of Shock Waves on the Growth of Aspergillus niger Conidia: Evaluation of Germination and Preliminary Study on Gene Expression
Source: J Fungi (Basel). 2022 Oct 24;8(11):1117. doi: 10.3390/jof8111117 (PMC9699263; doi:10.3390/jof8111117)
Supplement: Supplementary file 1 [file jof-08-01117-s001.zip]

Archive with 1 entries (1 files):
- jof-1905579-supplementary.pdf
